# Supplementary material for: Development and Integration of DOPS as Formative Tests in Head and Neck Ultrasound Education: Proof of Concept Study for Exploration of Perceptions
Source: Diagnostics (Basel). 2023 Feb 10;13(4):661. doi: 10.3390/diagnostics13040661 (PMC9954978; doi:10.3390/diagnostics13040661)
Supplement: Supplementary file 1 [file diagnostics-13-00661-s001.zip]

Archive with 1 entries (1 files):
- diagnostics-2205392-supplementary.pdf
